# Supplementary material for: Employer Actions in Office Settings and Women’s Perception of the Workplace as Supportive of Healthy Eating: A Cross-Sectional Pilot Study
Source: Nutrients. 2024 Nov 1;16(21):3766. doi: 10.3390/nu16213766 (PMC11547438; doi:10.3390/nu16213766)
Supplement: Supplementary file 1 [file nutrients-16-03766-s001.zip]

Archive with 1 entries (1 files):
- nutrients-3277205-supplementary.pdf
